# Supplementary material for: Are integrative systematic tools efficient toward unraveling species diversity with the genus Jania (Corallinaceae, Rhodophyta)?
Source: J Phycol. 2026 Apr 29;62(3):781–800. doi: 10.1111/jpy.70167 (PMC13280778; doi:10.1111/jpy.70167)
Supplement: Supplementary file 2 — Table S1. List of the sequences from GB and BOLD, and from the specimens sequenced from the collection PC. [file JPY-62-781-s001.xlsx]

## Sheet: Table
SSH	Putative identification	Herbarium number (#Personal collection number)	Name in GenBank	psbA	COI	psbA tree representative specimen	COI tree representative specimen	Country or Island	Latitude	Longitude	Reference	New sequences produced - collectors	Link to pictures
J. sp. 1	Jania sp.	PC0639819 (#JPQ0824)			PX277371		JPQ0824	Reunion	-21.026560	55.225881		Jean Pascal Quod	http://mediaphoto.mnhn.fr/media/1744989393008CiI4aIylGDXyIXLN
J. sp. 1	Jania sp.	PC0639103 (#JPQ0830)			PX277395		JPQ0824	Reunion	-21.026560	55.225881		Jean Pascal Quod	http://mediaphoto.mnhn.fr/media/17449893870340vxhQt7qKy1kHHmZ
J. sp. 1	Jania sp.	PC0639822 (#SMM366)			PX277403		SMM366	Yemen	12.40682	54.24015		Tom Schils	http://mediaphoto.mnhn.fr/media/1747643899564W4kPR5nubu8l7TIJ
J. sp. 1	Jania sp.	PC0639104 (#JPQ0570)		PX401400	PX277373	JPQ0570	JPQ0570	Reunion	-21.016	55.71		Jean Pascal Quod	http://mediaphoto.mnhn.fr/media/17446365941333ZiplaqoX4itqBsM
J. sp. 1	Jania sp.	PC0166233 (#MAD0266)		PX552419	PX552504	JPQ0570	MAD0266	Madagascar	-25.03583333333333627	46.998333333333334849		Florence Rousseau	http://mediaphoto.mnhn.fr/media/15656896883434b0VDYCRbFPOjZUs
J. sp. 1	Jania sp.	PC0171400 (#MAD1161)		PX552426	PX552509	JPQ0570	MAD1161	Madagascar	-25.42	44.938333333333332575		Bruno de Reviers	http://mediaphoto.mnhn.fr/media/1563286908022GEI4ktpjhcbRbpgX
J. sp. 1	Jania sp.	PC0143113 (#MAD2386)		PX552428	PX552511	JPQ0570	MAD2386	Madagascar	-25.146666666666664725	46.75		Line Le Gall	http://mediaphoto.mnhn.fr/media/1565689682153AoeOVySk2T3j01MT
J. sp. 1	Jania sp.	PC0166411 (#MAD0444)		PX552415	PX552500	MAD0539	MAD0539	Madagascar	-25.111666666666668135	46.831666666666670551		Florence Rousseau	http://mediaphoto.mnhn.fr/media/1565690448112SKk8aZUNgg43NH6d
J. sp. 1	Jania sp.	PC0166506 (#MAD0539)		PX552395	PX552487	MAD0539	MAD0539	Madagascar	-24.785	47.198333333333330586		Florence Rousseau	http://mediaphoto.mnhn.fr/media/1565690450385UqgpTwYm0WijQoly
J. sp. 1	Jania sp.	PC0171442 (#MAD1202)		PX552378	PX552473	MAD0539	MAD0539	Madagascar	-25.358333333333334281	44.833333333333335702		Bruno de Reviers	http://mediaphoto.mnhn.fr/media/1565690458065S8apH9islxVrUnVH
J. sp. 2	Jania sp.	#ARS02217	Jania sp.		HQ422629		HQ422629	Hawai	20.707485	-157.708240	Sherwood et al. 2010
J. sp. 2	Jania sp.	#ARS02668	Jania sp.		HQ422700		HQ422629	Hawai	20.707487	-157.708242	Sherwood et al. 2010
J. sp. 3	Jania sp.		Jania sp.		GRHOD264-10		GRHOD264-10	Sri Lanka	5.961000000000000	80.686000000000007
J. sp. 3	Jania sp.	PC0628494 (#CNU042006)		PX401399	PX277380	CNU042006	CNU042006	Philippines	18.041000000000000	120.474000000000004		Sung Min Boo	http://mediaphoto.mnhn.fr/media/1647854539494nZYoTyMOsK6fR50i
J. sp. 3	Jania sp.	#KTR143A07	Jania rubens	MW249103		MW249103		Taiwan	21.947326	120.778389	unpublished
J. sp. 4	Jania sp.	PC0157376 (#FRA0708)			PX277418		FRA0708	Guadeloupe	16.333100000000001728	-61.33		Florence Rousseau	http://mediaphoto.mnhn.fr/media/1592291571709pxey7RtLT0uZJkX3
J. sp. 4	Jania sp.	PC0171439 (#MAD1199-1)			PX277401		MAD1199-1	Madagascar	-25.358333333333334281	44.833333333333335702		Bruno de Reviers	http://mediaphoto.mnhn.fr/media/1565689696037mU8CFO9OJz8y9haD
J. sp. 4	Jania sp.	#RM0074	Jania adhaerens		MG030778		MG030778	Tunisia	35.2421	11.1392	Manghisi et al.2019
J. sp. 4	Jania sp.	LL19122841	Jania adhaerens		OP168510		OP168510	China	0	0	unpublished
J. sp. 4	Jania sp.	PC0639795 (#CNU080808)			PX277362		OP168510	Maldivas	-0.586000000000000	73.111000000000004
J. sp. 4	Jania sp.	#KZN2252_MR	Jania sp.		LC071780		OR944639	South Africa	-28.281545	32.485874	Kogame et al. 2017
J. sp. 4	Jania sp.	#RM0169	Jania adhaerens		MG030779		OR944639	Tunisia	33.5159	11.1178	Manghisi et al.2019
J. sp. 4	Jania sp.	#MALT1	Jania sp.		KP834350		OR944639	Malta	35.96	14.51	Williamson et al. 2015
J. sp. 4	Jania sp.	BM000806004	Jania sp.		KP834351		OR944639	Malta	38.04	14	Williamson et al. 2015
J. sp. 4	Jania sp.	PC0157384 (#FRA0724)			PX277364		OR944639	Guadeloupe	16.333100000000001728	-61.33		Florence Rousseau	http://mediaphoto.mnhn.fr/media/1592291576244hiOvmH2NIAKcb9bI
J. sp. 4	Jania sp.	PC0157385 (#FRA0754)			PX277406		OR944639	Guadeloupe	16.259100000000000108	-61.212699999999998113		Florence Rousseau	http://mediaphoto.mnhn.fr/media/1592291577115CF26rVLHqpQXz6h3
J. sp. 4	Jania sp.	PC0639812 (#JPQ0740)			PX277368		OR944639	Reunion	-21.166099	55.285071		Jean Pascal Quod	http://mediaphoto.mnhn.fr/media/1744989391320C1etawlkhOAldy6Y
J. sp. 4	Jania sp.	PC0639818 (#JPQ0803)			PX277385		OR944639	Reunion	-21.092472	55.231776		Jean Pascal Quod	http://mediaphoto.mnhn.fr/media/1744989010938sn65ItOtrGHjQdk0
J. sp. 4	Jania sp.	PC0639823 (#SMM418)			PX277366		OR944639	Yemen	12.66667	54.06667		Tom Schils	http://mediaphoto.mnhn.fr/media/17476438997908RNTIG3SZ5nEDscM
J. sp. 4	Jania sp.	PC0639824 (#SMM574)			PX277407		OR944639	Yemen	12.7	53.65		Tom Schils	http://mediaphoto.mnhn.fr/media/1747643900026Jbt8WYmuAj0BDHtD
J. sp. 4	Jania sp.	PC0639796 (#CNU080807)		PX401397	PX277413	CNU080810	OP168510	Maldivas	-0.586000000000000	73.111000000000004
J. sp. 4	Jania sp.	PC0639794 (#CNU080810)		PX401398	PX277355	CNU080810	OP168510	Maldivas	-0.586000000000000	73.111000000000004
J. sp. 4	Jania sp.	PC0144010 (#FRA2701)		PX552368		FRA2701		Guadeloupe	16.365020000000001232	-61.591900000000002535		Florence Rousseau, Yan Buske, Didier Baltide, Claude Lefèbvre	http://mediaphoto.mnhn.fr/media/1576767338540aZaZ6Owx4qDVGwly
J. sp. 4	Jania sp.	PC0639805 (#JPQ0325)		PX401394	PX277370	JPQ0755	JPQ0755	Reunion	-21.016	55.71		Jean Pascal Quod	http://mediaphoto.mnhn.fr/media/1744989390272qZJrDTG0nNQptZqO
J. sp. 4	Jania sp.	PC0639814 (#JPQ0755)		PX401395	PX277410	JPQ0755	JPQ0755	Reunion	-21.126453	55.264026		Jean Pascal Quod	http://mediaphoto.mnhn.fr/media/1747652795069bJA64wVwPGvNnaPr
J. sp. 4	Jania sp.	PC0534883 (#FRA2575)		PX893747		LLG6735		Guadeloupe	16.394529999999999603	-61.40578000000000003		Jesus Ortea, Bruno de Reviers	http://mediaphoto.mnhn.fr/media/1571137024453atEwpem4GKM4ljpE
J. sp. 4	Jania sp.	PC0628466 (#FRA5006)		PX552375		LLG6735		Guadeloupe	16.394409	-61.403997		Florence Rousseau	http://mediaphoto.mnhn.fr/media/1647854532115Obx0eyK9TGIBdXjZ
J. sp. 4	Jania sp.	PC0626062 (#LLG6731)		PX552422		LLG6735		France	41.47376579000000163	9.069575433000000686		Benoit Gouillieux, Manuel Caballer Gutierrez, Line Le Gall, Thibaut de Bettignies, Grégoire Moutardier	http://mediaphoto.mnhn.fr/media/1616069596378AToGsILrfUXLrnRQ
J. sp. 4	Jania sp.	PC0626066 (#LLG6735)		PX552440		LLG6735		France	41.47376579000000163	9.069575433000000686		Benoit Gouillieux, Manuel Caballer Gutierrez, Line Le Gall, Thibaut de Bettignies, Grégoire Moutardier	http://mediaphoto.mnhn.fr/media/1616069597318Wsqcdl8Xuz94vrDv
J. sp. 4	Jania sp.	PC0534879 (#FRA1535)		PX552359	PX552459	LLG6735	OR944639	Guadeloupe	16.33166699999999949	-61.324443999999999733		Laurent Charles, Rémy Pénisson, Guillaume Dirberg, Florence Rousseau, Laure Corbari	http://mediaphoto.mnhn.fr/media/1571137023190PlEKN5ZVZY7AVPv8
J. sp. 4	Jania sp.	PC0619153 (#FRA1828)		PX552372	PX552468	LLG6735	OR944639	Guadeloupe	16.249221999999999611	-61.180528000000002464		Florence Rousseau, Guillaume Dirberg, Joseph Poupin, Anders Warén, Mauricette Bourgeois, Sébastien Soubzmaigne, Philippe Maestrati, Pierre-Yves Recourt, Dasha Ereskovsky	http://mediaphoto.mnhn.fr/media/15767665321444FONtRpt6eYDqVH3
J. sp. 4	Jania sp.	PC0143999 (#FRA2607)		PX552370	PX552466	LLG6735	OR944639	Guadeloupe	16.322606000000000392	-61.296990000000000975		Jesus Ortea, Bruno de Reviers	http://mediaphoto.mnhn.fr/media/1576767301433lVW0EfsEpDsZpvkU
J. sp. 4	Jania sp.	PC0152667 (#LLG0256)		PX552384	PX552478	LLG6735	OR944639	Croatia	42.7300	17.6533		José Utge, Line Le Gall	http://mediaphoto.mnhn.fr/media/1602163241869ELTY8M9QEIOsX9qD
J. sp. 4	Jania sp.	PC0157971 (#LLG2132)		PX552433	PX552515	LLG6735	OR944639	France	43.019930299999998624	6.40821667		Yannis Turpin	http://mediaphoto.mnhn.fr/media/1602163255455yHDmglEJw6rSfKLz
J. sp. 4	Jania sp.	PC0166614 (#MAD0647)		PX552392	PX552485	MAD0647	OR944639	Madagascar	-25.028333333333332433	47.001666666666665151		Florence Rousseau	http://mediaphoto.mnhn.fr/media/1565690450765bv5DwinpNUsAHWwX
J. sp. 4	Jania sp.	PC0639817 (#JPQ0787)		PX401375		VPF01655-1		Reunion	-21.092472	55.231776		Jean Pascal Quod	http://mediaphoto.mnhn.fr/media/1744989392650at5mgrza3MtLMX9d
J. sp. 4	Jania sp.	PC0640064 (#VPF01655-2)		PX401376		VPF01655-1		Maldives	0.199975	74.179009		Sung Min Boo	http://mediaphoto.mnhn.fr/media/1744989394036gh9jtG9mCEIOx6EW
J. sp. 4	Jania sp.	#VPF00826	Jania sp.	MZ438348		LLG6735		Italy	38.4205	14.9642	Pena et al. 2021
J. sp. 4	Jania sp.		Jania sp.	MN920376		CNU080810		Taiwan	10.380691	114.366934	Chen et al. 2022
J. sp. 4	Jania sp.	DLG2208074	Jania pedunculata.var.adhaerens		OR944639		OR944639	Azores	36.939619	-25.014179	Gabriel et al. 2024
J. sp. 4	Jania sp.	PC0171342 (#MAD1103-1)			PX277357		OR944639	Madagascar	-25.465	44.96		Bruno de Reviers	http://mediaphoto.mnhn.fr/media/1565689694564F8yRzWKaCiBfk8hM
J. sp. 5	Jania sp.	PC0627532 (#LBC0942)	Corallinales sp.	GQ918123	GQ917688	GQ918123	GQ918123	French Polynesia	-17.4959	-149.75322	Bittner et al. 2009
J. sp. 6	Jania cabista	PC0152681 (#LLG0058)			PX277393		LLG0058	Belize	17.3250000000	-87.769		Line Le Gall	http://mediaphoto.mnhn.fr/media/1602163247460D73R8lTPKgzcFeli
J. sp. 6	Jania cabista	PC0617909 (#FRA3027)		PX552416	PX552501	FRA3027	FRA3715	Martinique	14.543305560000000298	-61.07875		Laurent Charles, Serge Gofas, Colin Redfern, Josiane Pain	http://mediaphoto.mnhn.fr/media/15816864775504VPb4jvumNGcGuUA
J. sp. 6	Jania cabista	PC0618500 (#FRA3741)		PX552427	PX552510	FRA3741	LLG0058	Martinique	14.735267000000000337	-60.83206700000000211		Manuel Caballer, Romain Ferry, Marco Oliverio	http://mediaphoto.mnhn.fr/media/1581687580410waskI647vPDFjKZf
J. sp. 6	Jania cabista	PC0628460 (#FRA5000)		PX552366		FRA5028		Guadeloupe	16.394409	-61.403997		Florence Rousseau	http://mediaphoto.mnhn.fr/media/1647854529749oC0p86S50Imml32o
J. sp. 6	Jania cabista	PC0628463 (#FRA5003)		PX552386		FRA5028		Guadeloupe	16.394409	-61.403997		Florence Rousseau	http://mediaphoto.mnhn.fr/media/16478545308875HuXKUcYY9oqGMKR
J. sp. 6	Jania cabista	PC0628473 (#FRA5028)		PX552360		FRA5028		Guadeloupe	16.333675	-61.33938		Florence Rousseau	http://mediaphoto.mnhn.fr/media/1647854534739sI9ol91D97MZa8kK
J. sp. 6	Jania cabista	PC0144043 (#FRA1084)		PX401392	PX277404	FRA5028	FRA1084	Guadeloupe	16.196611000000000757	-61.494416669999999669		Florence Rousseau	http://mediaphoto.mnhn.fr/media/1576766028243wZ66shiv1crkryNC
J. sp. 6	Jania cabista	PC0534880 (#FRA1537)		PX552398	PX552489	FRA5028	FRA1084	Guadeloupe	16.33166699999999949	-61.324443999999999733		Laurent Charles, Rémy Pénisson, Guillaume Dirberg, Florence Rousseau, Laure Corbari	http://mediaphoto.mnhn.fr/media/1571137023481nb29sMfQ72ST4z3v
J. sp. 6	Jania cabista	PC0617896 (#FRA3011)		PX552363	PX552462	FRA5028	FRA3715	Martinique	14.543305560000000298	-61.07875		Laurent Charles, Serge Gofas, Colin Redfern, Josiane Pain	http://mediaphoto.mnhn.fr/media/1581686473943CfLWp7OvoxIdavtI
J. sp. 6	Jania cabista	PC0618339 (#FRA3533)		PX552400	PX552491	FRA5028	FRA3715	Martinique	14.441888889999999535	-61.039777780000001428		Manuel Caballer, Stefano Schiaparelli, Anouchka Krygelmans, Noëmie Michez	http://mediaphoto.mnhn.fr/media/1581687211052a0fZ7eBg43romR0w
J. sp. 6	Jania cabista	PC0618466 (#FRA3692)		PX552379	PX552474	FRA5028	FRA3715	Martinique	14.633055560000000739	-60.854222219999996923		Line Le Gall, Romain Ferry, Esther van der Ent, Jacques Colomb	http://mediaphoto.mnhn.fr/media/1581687384067QVnvhT5ytr8N7Y7F
J. sp. 6	Jania cabista	PC0618489 (#FRA3715)		PX552455	PX552528	FRA5028	FRA3715	Martinique	14.633055560000000739	-60.854222219999996923		Line Le Gall, Romain Ferry, Esther van der Ent, Jacques Colomb	http://mediaphoto.mnhn.fr/media/1581687578232kIuL9paxgxIwkPbQ
J. sp. 6	Jania cabista	#IEAPM1791	Jania cabista	MT725457		MT725451		Brazil	-22.98	-41.99	Tamega et al. 2021
J. sp. 6	Jania cabista	#IEAPM1790	Jania cabista	MT725456		MT725451		Brazil	-22.98	-41.99	Tamega et al. 2021
J. sp. 6	Jania cabista	#IEAPM1789	Jania cabista	MT725455		MT725451		Brazil	-22.98	-41.99	Tamega et al. 2021
J. sp. 6	Jania cabista	#IEAPM1788	Jania cabista	MT725454		MT725451		Brazil	-22.98	-41.99	Tamega et al. 2021
J. sp. 6	Jania cabista	RB791377 (#Isotype)	Jania cabista	MT725453		MT725451		Brazil	-22.980000	-41.990000	Tamega et al. 2021
J. sp. 6	Jania cabista	RB791376 (#Isotype)	Jania cabista	MT725452		MT725451		Brazil	-22.980000	-41.990000	Tamega et al. 2021
J. sp. 6	Jania cabista	RB791375 (#Isotype)	Jania cabista	MT725451		MT725451		Brazil	-22.980000	-41.990000	Tamega et al. 2021
J. sp. 6	Jania cabista	#B05	Jania cabista	MK736103		MT725451		Brazil	-22.976165	-42.003785	Tamega et al. 2021
J. sp. 7	Jania sp.	PC0639798 (#JPQ0770)			PX277363		JPQ0770	Reunion	-21.279727	55.338529		Jean Pascal Quod	http://mediaphoto.mnhn.fr/media/1744989387912QcvLJJ6tBzJv6A90
J. sp. 7	Jania sp.	PC0639797 (#JPQ0459)			PX277396		JPQ1167	Reunion	-21.164635	55.836556		Jean Pascal Quod	http://mediaphoto.mnhn.fr/media/1744989009465BQENDLsH0NhPnmZ4
J. sp. 7	Jania sp.	PC0639799 (#JPQ1167)			PX277388		JPQ1167	Reunion	-21.150218	55.827377		Jean Pascal Quod	http://mediaphoto.mnhn.fr/media/1744989388300w0lxM4bBByg3L88z
J. sp. 8	Jania sp.	#ARS03564	Corallinales sp.		HQ422965		HQ422965	Hawai	20.707493	-157.708248	Sherwood et al. 2010
J. sp. 9	Jania sp.	PC0164713 (#BDR0222)		PX552362	PX552461	BDR0222	BDR0222	French Guiana	5.2883333329999997474	-52.588333329999997545		Stéphane Hourdez	http://mediaphoto.mnhn.fr/media/1596188861152RVbK0CgWRMDYhXIb
J. sp. 10	Jania sp.	#370_TS	Jania verrucosa		LC071784		LC071784	South Africa	-32.637689	28.483660	Kogame et al. 2017
J. sp. 11	Jania 'spectabilis'	#HV221	Jania sp.		LC071722		LC071722	Tahiti	-17.747957000000000	-149.331591000000003	Kogame et al. 2017
J. sp. 11	Jania 'spectabilis'	PC0614926 (#MAD3091)			PX277358		MAD3091	Papua New Guinea	-5.1595000000000004192	145.82299800000001255		Frederik Leliaert, Line Le Gall	http://mediaphoto.mnhn.fr/media/1591868299541HuzVYfqI7ALg6yTy
J. sp. 11	Jania 'spectabilis'	PC0615501 (#MAD3249)			PX277412		MAD3249	Papua New Guinea	-5.0178330000000004318	145.80017100000000596		Frederik Leliaert, Line Le Gall	http://mediaphoto.mnhn.fr/media/1592484521568p2bfNY7ozUqt47i6
J. sp. 11	Jania 'spectabilis'	PC0628506 (#CNU076424)		PX401393	PX277402	CNU076424	CNU076424	Indonesia	-8.691000000000001	115.433000000000007			http://mediaphoto.mnhn.fr/media/1647854542393GKCIHbvBc2icZBxt
J. sp. 11	Jania 'spectabilis'	PC0615633 (#MAD3346)		PX552403		MAD3346		Papua New Guinea	-5.0268340000000000245	145.79911799999999289		Frederik Leliaert, Line Le Gall	http://mediaphoto.mnhn.fr/media/1592484639053EqztLEckE9f8vLzN
J. sp. 11	Jania 'spectabilis'	PC0615584 (#MAD3386)		PX552438		MAD3346		Papua New Guinea	-5.0494669999999999277	145.80976899999998864		Frederik Leliaert, Line Le Gall	http://mediaphoto.mnhn.fr/media/1592484551917EqLi4Zrds9PmIeNZ
J. sp. 11	Jania 'spectabilis'		Jania spectabilis	MN920366		MN920361		Taiwan	10.380691	114.366933	Chen et al. 2022
J. sp. 11	Jania 'spectabilis'		Jania spectabilis	MN920361		MN920361		Taiwan	10.380691	114.366933	Chen et al. 2022
J. sp. 11	Jania 'spectabilis'	PC0638026 (#LBC0400)	uncultured Corallinales	GQ917832		GQ917832		Vanuatu			Bittner et al. 2009
J. sp. 11	Jania 'spectabilis'	PC0638014 (#LBC0216)	Corallinales sp.	GQ917750	GQ917532	GQ917750	GQ917532	Vanuatu	-15.60357	167.09962	Bittner et al. 2009
J. sp. 11	Jania 'spectabilis'	PC0638007 (#LBC0180)	Corallinales sp.	GQ917731	GQ917525	GQ917731	GQ917525	Vanuatu	-15.51545	167.25948	Bittner et al. 2009
J. sp. 12	Jania 'longifurca'	PC0152678 (#LLG0893)			PX277365		GQ917251	Portugal	37.0929	-8.46025		Line Le Gall	http://mediaphoto.mnhn.fr/media/1602163246397uOB03Po1gd0m4Jxr
J. sp. 12	Jania 'longifurca'	#CH1719_RB	Jania verrucosa		LC071781		LC071781	South Africa	-30.335197	30.735082	Kogame et al. 2017
J. sp. 12	Jania 'longifurca'	#DU_1	Jania verrucosa		LC071785		LC071781	South Africa	-29.834014	31.040177	Kogame et al. 2017
J. sp. 12	Jania 'longifurca'	#CH1720_RB	Jania verrucosa		LC071782		LC071782	South Africa	-30.335197	30.735082	Kogame et al. 2017
J. sp. 12	Jania 'longifurca'	#324_PA	Jania verrucosa		LC071783		LC071783	South Africa	-33.609683	26.892713	Kogame et al. 2017
J. sp. 12	Jania 'longifurca'	PC0166757 (#MAD0790)			PX277411		MAD0790	Madagascar	-25.2	46.63333333333333286		Florence Rousseau	http://mediaphoto.mnhn.fr/media/1565690455362ODuHcXqTTDVCiStL
J. sp. 12	Jania 'longifurca'	PC0628499 (#CNU042012)		PX401390	PX277390	CNU042012	CNU042012	Korea	33.518000000000001	126.468000000000004			http://mediaphoto.mnhn.fr/media/1647854540909H5v6AVKsKgrztGBm
J. sp. 12	Jania 'longifurca'	PC0152662 (#LLG0891)		PX893748		GQ917713		Portugal	37.0929	-8.46025		Line Le Gall	http://mediaphoto.mnhn.fr/media/16021632398711LnwyqFvAaXLgneT
J. sp. 12	Jania 'longifurca'	PC0640045 (#LLG5284)		PX552451		GQ917713		France	43.211671	5.322157		Line Le Gall
J. sp. 12	Jania 'longifurca'	PC0152666 (#LLG0892)		PX552390	PX552483	GQ917713	GQ917251	Portugal	37.0929	-8.46025		Line Le Gall	http://mediaphoto.mnhn.fr/media/1602163241472OieCFgHzWorcMZtj
J. sp. 12	Jania 'longifurca'	PC0144313 (#LLG3509)		PX552361	PX552460	GQ917713	GQ917251	France	42.49643	03.136233		Florence Rousseau, Line Le Gall, Jean-Claude Roca	http://mediaphoto.mnhn.fr/media/1595344346458SlYzUDsEoa3mpMR8
J. sp. 12	Jania 'longifurca'	PC0166481 (#MAD0514)		PX552435		MAD0514		Madagascar	-25.043333333333336554	46.996666666666669698		Florence Rousseau	http://mediaphoto.mnhn.fr/media/1565690448496hm7sQlKSnZoyszru
J. sp. 12	Jania 'longifurca'	PC0142983 (#MAD2256)		PX552406	PX552492	MAD2256	MAD2256	Madagascar	-25.841666666666665009	47.173333333333332007		Line Le Gall	http://mediaphoto.mnhn.fr/media/1565690440250BJBsgtB46GE27eJH
J. sp. 12	Jania 'longifurca'	SANT-Algae XXX (#VPF01601)		PX401377		VPF01601		Azores	38.53	-27.946		Díaz-Tapia, P
J. sp. 12	Jania 'longifurca'	SANT-Algae XXX (#VPF01595)		PX401391	PX401391	VPF01601	GQ917251	Azores	38.530000000000001	-27.945000000000000		Díaz-Tapia, P
J. sp. 12	Jania 'longifurca'	LTB18248	Jania crassa	OR225285		GQ917713		Australia	-38.460415	145.147056	Macagan et al. 2023
J. sp. 12	Jania 'longifurca'	LTB18217	Jania crassa	OR225284		OR225284		Australia	-29.683017	153.338360	Macagan et al. 2023
J. sp. 12	Jania 'longifurca'	LTB18222	Jania crassa	OR225283		OR225284		Australia	-29.683017	153.338360	Macagan et al. 2023
J. sp. 12	Jania 'longifurca'	LTB18123	Jania crassa	OR225282		FJ361470		Australia	-36.797802	149.955852	Macagan et al. 2023
J. sp. 12	Jania 'longifurca'	LTB18155	Jania crassa	OR225281		FJ361546		Australia	-37.215139	150.021039	Macagan et al. 2023
J. sp. 12	Jania 'longifurca'	WELTA029380	Corallinales sp.	MK413615		FJ361470		New Zealand	-38.98817	174.21883	Twist et al. 2018
J. sp. 12	Jania 'longifurca'	#JL706	Jania longifurca	MK308539		MK308539		Spain	43.350327	-8.878755	Lugilde et al. 2019
J. sp. 12	Jania 'longifurca'	#CPVP369	Jania longifurca	MK308535		MK308539		Spain	43.314890	-8.550443	Lugilde et al. 2019
J. sp. 12	Jania 'longifurca'	#JL504	Jania longifurca	MK308534		MK308531		Spain	42.586317	-8.918668	Lugilde et al. 2019
J. sp. 12	Jania 'longifurca'	#JL506	Jania longifurca	MK308533		MK308539		Spain	42.221434	-8.806658	Lugilde et al. 2019
J. sp. 12	Jania 'longifurca'	#JL503	Jania longifurca	MK308531		MK308531		Spain	42.568938	-8.891685	Lugilde et al. 2019
J. sp. 12	Jania 'longifurca'	PC0627995 (#LBC0038)	Corallinales sp.	GQ917713	GQ917515	GQ917713	GQ917515	France	43.331879	5.092135	Bittner et al. 2009
J. sp. 12	Jania 'longifurca'	#LBC0050	Corallinales sp.	GQ917441	GQ917251	VPF01601	GQ917251	Spain	43.634983	-5.809741	Bittner et al. 2009
J. sp. 12	Jania 'longifurca'	#ND658	Jania sp.J	FJ361756		FJ361470		New Zealand	-34.7333	173.1167	Farr et al. 2009
J. sp. 12	Jania 'longifurca'	#ND649	Jania sp.J	FJ361752		FJ361470		New Zealand	-34.7333	173.1167	Farr et al. 2009
J. sp. 12	Jania 'longifurca'		Jania sp.J	FJ361740		FJ361470		New Zealand	-35.172040	173.140573	Farr et al. 2009
J. sp. 12	Jania 'longifurca'	#ND569	Jania sp.J	FJ361712		FJ361470		New Zealand	-34.7682	172.9702	Farr et al. 2009
J. sp. 12	Jania 'longifurca'	#ND536	Jania sp.J	FJ361686		FJ361470		New Zealand	-34.431011	172.856972	Farr et al. 2009
J. sp. 12	Jania 'longifurca'	#ND452	Jania sp.J	FJ361660		FJ361470		New Zealand	-36.9582	175.8402	Farr et al. 2009
J. sp. 12	Jania 'longifurca'	#ND446	Jania sp.J	FJ361656		FJ361546		New Zealand	-36.5982	175.5402	Farr et al. 2009
J. sp. 12	Jania 'longifurca'	#ND438	Jania sp.J	FJ361653		FJ361546		New Zealand	-36.4682	175.3902	Farr et al. 2009
J. sp. 12	Jania 'longifurca'	#ND522	Jania sp.J	FJ361631		FJ361470		New Zealand	-36.9582	175.8402	Farr et al. 2009
J. sp. 12	Jania 'longifurca'	#ND336	Jania sp.J	FJ361562		FJ361470		New Zealand	-38.99	174.2384	Farr et al. 2009
J. sp. 12	Jania 'longifurca'	#ND312	Jania sp.J	FJ361546		FJ361546		New Zealand	-36.3682	174.8202	Farr et al. 2009
J. sp. 12	Jania 'longifurca'	#ND165	Jania sp.J	FJ361470		FJ361470		New Zealand	-38.3182	174.7002	Farr et al. 2009
J. sp. 12	Jania 'longifurca'		Jania sp.J	FJ361465		FJ361465		New Zealand	-35.834545	174.575150	Farr et al. 2009
J. sp. 12	Jania 'longifurca'	#ND69	Jania sp.J	FJ361406		FJ361546		New Zealand	-36.0406	174.5292	Farr et al. 2009
J. sp. 12	Jania 'longifurca'	#ND41	Jania sp.J	FJ361405		FJ361405		New Zealand	-36.377139	174.820976	Farr et al. 2009
J. sp. 12	Jania 'longifurca'	#ND27	Jania sp.J	FJ361398		FJ361405		New Zealand	-36.820716	175.040527	Farr et al. 2009
J. sp. 12	Jania 'longifurca'	#ND12	Jania sp.J	FJ361388		FJ361388		New Zealand	-36.8882	174.4302	Farr et al. 2009
J. sp. 12	Jania 'longifurca'	#ASD196	Jania sp.	DQ167885		FJ361756		New Zealand	-38.6678	178.0422	Broom et al. 2008
J. sp. 12	Jania 'longifurca'	#DLG2209028	Jania verrucosa		OR944640		OR944640	Azores	37.899311	-25.821360	Gabriel et al. 2024
J. sp. 13	Jania sp.		Jania subulata		ALSEU287-16		ALSEU287-16	Sint Eustatius	17.505410	-62.970884
J. sp. 13	Jania sp.		Haliptilon cubense		ALSEU423-16		ALSEU423-16	Sint Eustatius	17.470199999999998	-62.982900000000001
J. sp. 13	Jania sp.	PC0157403 (#FRA0839)			PX277372		FRA0839	Guadeloupe	16.333100000000001728	-61.33		Florence Rousseau	http://mediaphoto.mnhn.fr/media/1592291587208k7sHxgPdjUEz57NB
J. sp. 13	Jania sp.		Haliptilon sp.		GRHOD104-10		GRHOD104-10	South Africa	-27.446000000000002	32.729999999999997
J. sp. 13	Jania sp.	#ARS02330	Haliptilon subulatum		HQ422647		HQ422647	Hawai	20.707500	-157.708255	Sherwood et al. 2010
J. sp. 13	Jania sp.	#ARS02667	Haliptilon subulatum		HQ422699		HQ422699	Hawai	20.707486	-157.708241	Sherwood et al. 2010
J. sp. 13	Jania sp.	#ARS00807	Haliptilon subulatum		HQ422724		HQ422909	Hawai	20.707488	-157.708243	Sherwood et al. 2010
J. sp. 13	Jania sp.	#ARS00806	Haliptilon subulatum		HQ422725		HQ423036	Hawai	20.707489	-157.708244	Sherwood et al. 2010
J. sp. 13	Jania sp.	#ARS03598	Haliptilon subulatum		HQ422909		HQ422909	Hawai	20.707492	-157.708247	Sherwood et al. 2010
J. sp. 13	Jania sp.	#ARS00804	Haliptilon subulatum		HQ423016		HQ423016	Hawai	20.707495	-157.708250	Sherwood et al. 2010
J. sp. 13	Jania sp.	#ARS04507	Haliptilon subulatum		HQ423036		HQ423036	Hawai	20.707496	-157.708251	Sherwood et al. 2010
J. sp. 13	Jania sp.	PC0639102 (#JPQ0999)			PX277405		JPQ0999	Reunion	-21.126453	55.264026		Jean Pascal Quod	http://mediaphoto.mnhn.fr/media/1744636593943tQ96JK3RyP4rtPNO
J. sp. 13	Jania sp.	PC0639101 (#JPQ1142)			PX277386		JPQ0999	Reunion	-21.126453	55.264026		Jean Pascal Quod	http://mediaphoto.mnhn.fr/media/1744989386244KUJjowAvfDxCinaS
J. sp. 13	Jania sp.	PC0639821 (#SMM363)			PX277391		JPQ0999	Yemen	12.40682	54.24015		Tom Schils	http://mediaphoto.mnhn.fr/media/1747643899315CAfxS9KrQy6PL0uc
J. sp. 13	Jania sp.	#538_SO	Jania rosea		LC071776		LC071777	South Africa	-27.555179	32.679393	Kogame et al. 2017
J. sp. 13	Jania sp.	#562_SO	Jania rosea		LC071777		LC071777	South Africa	-27.555179	32.679393	Kogame et al. 2017
J. sp. 13	Jania sp.	#MR_c8	Jania rosea		LC071778		LC071778	South Africa	-28.279731	32.487505	Kogame et al. 2017
J. sp. 13	Jania sp.	#TB_c4	Jania rosea		LC071779		LC071779	South Africa	-30.964600	30.298338	Kogame et al. 2017
J. sp. 13	Jania sp.	#RM0202	Jania sp.		MG030780		LLG2659	Tunisia	36.9579	8.7554	Manghisi et al.2019
J. sp. 13	Jania sp.	PC0626690 (#LLG7307)			PX277377		LLG2659	France	42.348671623749950754	8.5853141811702862185		Benoit Gouillieux, Manuel Caballer Gutierrez, Lucie Vanalderweireldt	http://mediaphoto.mnhn.fr/media/1627903748198rxVuzYz4iPR4itkw
J. sp. 13	Jania sp.	#PhL257	Jania sp.		MG191361		LLG6250	Italy	36.789	14.493	Manghisi et al.2019
J. sp. 13	Jania sp.	PC0628498 (#CNU042010)			PX277394		LLG6250	Italy	41.125000000000000	16.882999999999999		Sung Min Boo	http://mediaphoto.mnhn.fr/media/1647854540633pAjg7SKRU9TSO5wt
J. sp. 13	Jania sp.	PC0616544 (#LLG6253)			PX277415		LLG6253	France	42.720966699999998184	9.2476500000000001478		Stéphane Sartoretto, Marco Oliverio, Anouchka Krygelmans, Francisco Otero Ferrer	http://mediaphoto.mnhn.fr/media/1596791599703brv4oQtpz2Zsskml
J. sp. 13	Jania sp.	PC0627175 (#LLG7860)			PX277400		LLG7860	France	42.379766666666668584	8.5525166666666674331		Line Le Gall, Emmanuel Vassard, Laurent Leveque, Francisco Otero-Ferrer	http://mediaphoto.mnhn.fr/media/1627904610338K73bHQAWfl7VwFX8
J. sp. 13	Jania sp.	PC0171614 (#MAD1365)			PX277408		MAD1365	Madagascar	-25.343333333333333712	44.805		Bruno de Reviers	http://mediaphoto.mnhn.fr/media/1565690462329cnNlpQ2pNH2cNEx4
J. sp. 13	Jania sp.	#RM0232	Jania sp.		MG030781		MG030781	Tunisia	36.8279	10.5691	Manghisi et al.2019
J. sp. 13	Jania sp.	PC0534884 (#FRA1543)		PX552358		FRA1543		Guadeloupe	16.33166699999999949	-61.324443999999999733		Laurent Charles, Rémy Pénisson, Guillaume Dirberg, Florence Rousseau, Laure Corbari	http://mediaphoto.mnhn.fr/media/1571137024786Lp8uE3cewUaF817k
J. sp. 13	Jania sp.	PC0534885 (#FRA1845)		PX552407		FRA1845		Guadeloupe	16.446366999999998626	-61.540083000000002755		Line Le Gall, Emmanuel Vassard	http://mediaphoto.mnhn.fr/media/15711370251073VEHXuqz02Im6tVf
J. sp. 13	Jania sp.	PC0534886 (#FRA1876)		PX552405		FRA1876		Guadeloupe	16.509433000000001357	-61.474099999999999966		Line Le Gall, Yan Buske, Emmanuel Vassard, Yannis Turpin, Arthur Antonioli, Ereskovsky Alexander, José Espinosa	http://mediaphoto.mnhn.fr/media/1571137025754A6aS0wDogodG9VWp
J. sp. 13	Jania sp.	PC0618446 (#FRA3672)		PX552383		FRA3672		Martinique	14.56327777999999995	-60.793527779999998018		Line Le Gall, Romain Ferry, Esther van der Ent, Jacques Colomb	http://mediaphoto.mnhn.fr/media/1581687380931BWwBiL0giH6MH0JT
J. sp. 13	Jania sp.	PC0618404 (#FRA3628)		PX552402		FRA5008		Martinique	14.578333329999999535	-60.765194440000001919		Yan Buske, Marco Oliverio, Manuel Caballer, Romain Ferry, Esther van der Ent, Line Le Gall, Jacques Colomb	http://mediaphoto.mnhn.fr/media/1581687374188Qe0h5V0AhGaudqoe
J. sp. 13	Jania sp.	PC0628468 (#FRA5008)		PX552394		FRA5008		Guadeloupe	16.394409	-61.403997		Florence Rousseau	http://mediaphoto.mnhn.fr/media/1647854532884rDz1hoD208ScaugM
J. sp. 13	Jania sp.	PC0639806 (#JPQ0370)		PX401405	PX277392	JPQ0370	JPQ0999	Reunion	-21.016	55.71		Jean Pascal Quod	http://mediaphoto.mnhn.fr/media/1744989390597ej5L9NOrckasH3VO
J. sp. 13	Jania sp.	PC0616108 (#LLG6593)		PX552388	PX552481	LLG6593	LLG6593	France	43.001283299999997212	9.4749666999999995198		Benoit Gouillieux, Anouchka Krygelmans, Laurent Ricquiers, Manuel Caballer, Emmanuel Vassard, Line Le Gall	http://mediaphoto.mnhn.fr/media/1596792731460FGS3wJaJnhuXDgGN
J. sp. 13	Jania sp.	PC0626298 (#LLG7013)		PX552448		LLG7013		France	41.446815489999998761	8.8993110659999992151		Emmanuel Vassard, Wilfried Bay-Nouailhat, Benoit Gouillieux, José Utge, Francisco Otero Ferrer, Line Le Gall, Anne Le Viavant	http://mediaphoto.mnhn.fr/media/1616070010249NbNPnDkXQOQq7JUn
J. sp. 13	Jania sp.	PC0626156 (#LLG6843)		PX552425		LLG7079		France	41.542369839999999215	9.3109874730000008469		Wilfried Bay-Nouailhat, Anne Le Viavant, Line Le Gall, Manuel Caballer Gutierrez, Emmanuel Vassard, Francisco Otero Ferrer, Benoit Gouillieux	http://mediaphoto.mnhn.fr/media/1616069807465Yljx71XEdf05QZVQ
J. sp. 13	Jania sp.	PC0626361 (#LLG7079)		PX552456		LLG7079		France	41.393283330000002707	9.1271500000000003183		Emmanuel Vassard, Line Le Gall	http://mediaphoto.mnhn.fr/media/1616070025043XxawFgP327L2t1GP
J. sp. 13	Jania sp.	PC0152856 (#LLG2339)		PX552429	PX552512	LLG7079	LLG2659	France	42.9875	6.39713333		Line Le Gall, Yannis Turpin	http://mediaphoto.mnhn.fr/media/1593760136812feylgikSdCTiMEnI
J. sp. 13	Jania sp.	PC0162322 (#LLG2659)		PX552408	PX552493	LLG7079	LLG2659	France	43.00346	6.36402		Florence Rousseau, José Utge	http://mediaphoto.mnhn.fr/media/1594389968473TP77eTdBCLhS1TGp
J. sp. 13	Jania sp.	PC0144555 (#LLG4806)		PX552458	PX552530	LLG7079	LLG2659	France	43.67488	7.33423		Line Le Gall	http://mediaphoto.mnhn.fr/media/1592999922729jO2gzhjWt2ro7AGl
J. sp. 13	Jania sp.	PC0618917 (#LLG5319)		PX552371	PX552467	LLG7079	LLG2659	France	43.68666	7.3250		Florence Rousseau, Line Le Gall	http://mediaphoto.mnhn.fr/media/15931762253991QJoAKVufGyuQGpO
J. sp. 13	Jania sp.	PC0626721 (#LLG7342)		PX552414	PX552499	LLG7079	LLG2659	France	42.259000000000000341	8.6434666666666668533		Line Le Gall, Emmanuel Vassard	http://mediaphoto.mnhn.fr/media/1627903758012MpTWTFS0NwglFsuj
J. sp. 13	Jania sp.	PC0626879 (#LLG7523)		PX552431	PX552514	LLG7079	LLG2659	France	42.169583333333335418	8.5863666666666667027		Benoit Gouillieux, Manuel Caballer Gutierrez, Marco Oliverio, Emmanuel Vassard, Line Le Gall, Laurent Leveque	http://mediaphoto.mnhn.fr/media/1627904235136DnDL87WaFnnpGu3s
J. sp. 13	Jania sp.	PC0627350 (#LLG8051)		PX552418	PX552503	LLG7079	LLG2659	France	42.335261682662299165	8.5508905211554733228		Line Le Gall, Emmanuel Vassard, Francisco Otero-Ferrer	http://mediaphoto.mnhn.fr/media/1627904817451LVHRZnPZM6oxvWfa
J. sp. 13	Jania sp.	PC0152674 (#LLG0314)		PX552445	PX552521	LLG7079	LLG6250	Croatia	42.9707	17.0484		José Utge, Line Le Gall	http://mediaphoto.mnhn.fr/media/16021632449281ysk23Qxf3kFVTOK
J. sp. 13	Jania sp.	PC0616327 (#LLG6320)		PX552399	PX552490	LLG7079	LLG6320	France	42.722333300000002509	9.4619999999999997442		Michel Le Gall, Lucas Granger, Pascal Scampini	http://mediaphoto.mnhn.fr/media/1596791730876ph2NY9MIVDXU3Bgx
J. sp. 13	Jania sp.	PC0618930 (#LLG5334)		PX552374	PX552470	LLG7079	LLG7860	France	43.68666	7.3250		Florence Rousseau, Line Le Gall	http://mediaphoto.mnhn.fr/media/1593176232755EEC09Li3jSSxfulG
J. sp. 13	Jania sp.	PC0618977 (#LLG5388)		PX552373	PX552469	LLG7079	LLG7860	France	43.687777779999997563	7.3083333330000002093		Florence Rousseau, Line Le Gall	http://mediaphoto.mnhn.fr/media/1593176265335xJG9af4vJOxHFdaP
J. sp. 13	Jania sp.	PC0616215 (#LLG6495)		PX552393	PX552486	LLG7079	LLG7860	France	42.705700000000000216	9.3202499999999997016		Emmanuel Vassard, Benoit Gouillieux, Line Le Gall, Marco Oliverio, Anouchka Krygelmans	http://mediaphoto.mnhn.fr/media/1596792573505X8aFX0LwR1rsu5Df
J. sp. 13	Jania sp.	PC0166704 (#MAD0737)		PX552450	PX552525	MAD1217	MAD1217	Madagascar	-25.148333333333333428	46.756666666666667709		Florence Rousseau	http://mediaphoto.mnhn.fr/media/1565690453793pRG922hMtCueXiOy
J. sp. 13	Jania sp.	PC0171457 (#MAD1217)		PX552454	PX552527	MAD1217	MAD1217	Madagascar	-25.358333333333334281	44.833333333333335702		Bruno de Reviers	http://mediaphoto.mnhn.fr/media/15656904588486BZjbaDCSfDOVlEs
J. sp. 13	Jania sp.	PC0028626 (Lectotype C. polydactyla)		PX401381		PC0028656		Reunion	-20.972257	55.249826			http://mediaphoto.mnhn.fr/media/157053277318519rtnXOncoht48cc
J. sp. 13	Jania sp.	PC0028656 (Syntype C. mauritiana)		PX401380		PC0028656		Maurice	-20.052707	57.406470			http://mediaphoto.mnhn.fr/media/1570532815864y4sQZN4FxweOXBX2
J. sp. 13	Jania sp.	#VPF00828	Jania sp.	MZ438481		LLG7079		Italy	38.4205	14.9642	Pena et al. 2021
J. sp. 13	Jania sp.	#VPF00803	Jania sp.	MZ438425		LLG7079		Italy	38.4205	14.9642	Pena et al. 2021
J. sp. 13	Jania sp.	#VPF00820	Jania sp.	MZ438367		LLG7079		Italy	38.4205	14.9642	Pena et al. 2021
J. sp. 13	Jania sp.	#VPF00796	Jania sp.	MZ438342		LLG7079		Italy	38.4205	14.9642	Pena et al. 2021
J. sp. 13	Jania sp.	PC0627568 (#LBC0037)	Corallinales sp.	GQ917712	GQ917514	LLG7079	LLG7860	France	43.331879	5.092135	Bittner et al. 2009
J. sp. 13	Jania sp.	PC0616541 (#LLG6250)			PX552518	LLG6250	LLG6250	France	42.950149536132798289	9.456638336181640625		Pierre Lozouet, Anne-laure Janson	http://mediaphoto.mnhn.fr/media/1596791598137h7IKTTJ5FRHscIoh
J. sp. 14	Jania sp.		Jania sp.		GRHOD385-10		GRHOD385-10	Mexico	15.665	-96.496
J. sp. 14	Jania sp.		Jania sp.		GRHOD422-10		GRHOD422-10	Mexico	17.651	-101.601
J. sp. 14	Jania sp.	#ARS02988	Corallina sp.		HQ422855		HQ422855	Hawai	20.707491	-157.708246	Sherwood et al. 2010
J. sp. 14	Jania sp.	#ARS02925	Jania sp.		HQ422997		HQ422997	Hawai	20.707494	-157.708249	Sherwood et al. 2010
J. sp. 14	Jania sp.	PC0508625 (#FEL5037)			PX277360		LLG8003	Algerie	36.913569	1.481384		Feldmann
J. sp. 14	Jania sp.	PC0616311 (#LLG6693)			PX277374		LLG8003	France	42.739616699999999128	9.1370667000000000968		Line Le Gall, Laurent Ricquiers	http://mediaphoto.mnhn.fr/media/15967929306006s8JlzJRJvviLntY
J. sp. 14	Jania sp.	PC0627133 (#LLG7811)			PX277398		LLG8003	France	42.272333333333335759	8.6886500000000008725		Line Le Gall, Emmanuel Vassard, Laurent Leveque, Francisco Otero-Ferrer	http://mediaphoto.mnhn.fr/media/1627904597688egHZTVt1xwfKyR3D
J. sp. 14	Jania sp.	PC0627301 (#LLG8003)			PX277387		LLG8003	France	42.226444444444446447	8.5492500000000006821		Line Le Gall, Manuel Caballer Gutierrez, Laurent Leveque, Francisco Otero-Ferrer	http://mediaphoto.mnhn.fr/media/1627904800657KduSpQv0aOmOZfij
J. sp. 14	Jania sp.	PC0677372 (#MAD0209B)			PX277384		MAD0209B	Madagascar	-25.0458	46.9985		Florence Rousseau	http://mediaphoto.mnhn.fr/media/1631711268172qrteVcRrzLx41ecU
J. sp. 14	Jania sp.	PC0639804 (#JPQ0309)		PX401403	PX277356	JPQ0309	JPQ0309	Reunion	-21.016	55.71		Jean Pascal Quod	http://mediaphoto.mnhn.fr/media/1744989389895Styrv0zrgxnGpIzS
J. sp. 14	Jania sp.	PC0639810 (#JPQ0576)		PX401404	PX277397	JPQ0576	JPQ0576	Reunion	-21.016	55.71		Jean Pascal Quod	http://mediaphoto.mnhn.fr/media/1744989010316mxcV9y9K4Og6Oi4B
J. sp. 14	Jania sp.	PC0152676 (#LLG0481)		PX552417	PX552502	LLG3838	LLG0481		48.845999999999996533	-2.9980000000000002203		Line Le Gall, José Utge, Lucie Bittner, Thomas Silberfeld	http://mediaphoto.mnhn.fr/media/1602163245630p3e2lyNFddgHCSVR
J. sp. 14	Jania sp.	PC0165651 (#LLG5720)		PX552444	PX552520	LLG3838	LLG5720	France	43.398529052734403422	-1.6633119583129900576		Thibaut de Bettignies, Line Le Gall, Noëmie Michez, Florence Rousseau	http://mediaphoto.mnhn.fr/media/1570521701531nU6scNxIFdTbJ1Fq
J. sp. 14	Jania sp.	PC0164817 (#LLG3838)		PX552430	PX552513	LLG3838	LLG8003	Italy	37.288527	13.475211		Line Le Gall, Antonio Manghisi, Marina Morabito	http://mediaphoto.mnhn.fr/media/1593173887593Fgn3xEpS10DeX6Nf
J. sp. 14	Jania sp.	PC0165542 (#LLG5586)		PX552381	PX552476	LLG3838	LLG8003	France	43.426003867407501957	-1.6180605888366699219		Noëmie Michez, Florence Rousseau	http://mediaphoto.mnhn.fr/media/15705216739155KYdJTUohF1k5oYA
J. sp. 14	Jania sp.	PC0165626 (#LLG5694)		PX552397	PX552488	LLG3838	LLG8003	France	43.396372575719297515	-1.6839084004075099976		Thibaut de Bettignies, Line Le Gall	http://mediaphoto.mnhn.fr/media/1570521694838NyFWXtIhAkSGYg96
J. sp. 14	Jania sp.	PC0165745 (#LLG5836)		PX552447	PX552523	LLG3838	LLG8003	France	43.482925415039098027	-1.5688910484314000371		Thibaut de Bettignies, Line Le Gall, Noëmie Michez, Florence Rousseau	http://mediaphoto.mnhn.fr/media/1570521916427OuCqDK3of1JEqHdT
J. sp. 14	Jania sp.	PC0165788 (#LLG5882)		PX552409	PX552494	LLG3838	LLG8003	France	43.428693080862899478	-1.6113736629485999607		Thibaut de Bettignies, Noëmie Michez, Florence Rousseau	http://mediaphoto.mnhn.fr/media/1570521929198bhOQboLOdmLzYmyl
J. sp. 14	Jania sp.	PC0626118 (#LLG6797)		PX552401		LLG6797		France	41.508701320000000123	9.3930654530000001756		Benoit Gouillieux, Manuel Caballer Gutierrez, Grégoire Moutardier, Wilfried Bay-Nouailhat, Anne Le Viavant, Line Le Gall, Francisco Otero Ferrer	http://mediaphoto.mnhn.fr/media/1616069610200WBLeUNB6Vqch3iUF
J. sp. 14	Jania sp.	PC0145050 (#LLG3362)		PX552365		LLG7440		France	42.482129999999997949	3.1370399999999998286		Line Le Gall, José Utge	http://mediaphoto.mnhn.fr/media/1595343736890hwHrEflc9u1AlQcx
J. sp. 14	Jania sp.	PC0152675 (#LLG0416)		PX552420	PX552505	LLG7440	LLG8003	Spain	42.345642	3.185064		Line Le Gall	http://mediaphoto.mnhn.fr/media/160216324528575z1v3CExWGsUF1G
J. sp. 14	Jania sp.	PC0152942 (#LLG2213)		PX552377	PX552472	LLG7440	LLG8003	France	42.997777999999996723	6.388889		Line Le Gall, Florence Rousseau	http://mediaphoto.mnhn.fr/media/1593760158797SMJ03x9geP4VTWza
J. sp. 14	Jania sp.	PC0144310 (#LLG3496)		PX552413	PX552498	LLG7440	LLG8003	France	42.49643	03.136233		Florence Rousseau, Line Le Gall, Jean-Claude Roca	http://mediaphoto.mnhn.fr/media/1595344114294CTrQa83QH5WwBQth
J. sp. 14	Jania sp.	PC0616259 (#LLG6640)		PX552457	PX552529	LLG7440	LLG8003	France	42.992716700000002561	9.2928999999999994941		Emmanuel Vassard, Anouchka Krygelmans, Benoit Gouillieux, Line Le Gall	http://mediaphoto.mnhn.fr/media/15967928954567OJ14kGc6ySoHH4b
J. sp. 14	Jania sp.	PC0626803 (#LLG7440)		PX552380	PX552475	LLG7440	LLG8003	France	42.244214097989718937	8.5878069040298523618		Florence Rousseau	http://mediaphoto.mnhn.fr/media/1627904112952rcMc5rPdpmaIfsyF
J. sp. 14	Jania sp.	PC0626969 (#LLG7621)		PX552369	PX552465	LLG7621	LLG8003	France	42.239170994190544661	8.5516291251659470873		Florence Rousseau	http://mediaphoto.mnhn.fr/media/1627904351609Y1NLQW44Rjdrxjet
J. sp. 14	Jania sp.	SPF57696	Jania rubens	KM044019		KM044019		Brazil	-23.1152	-44.2933	Torrano-Silva et al. 2014
J. sp. 15	Jania sp.		Jania rubens		ALSEU059-16		ALSEU059-16	Sint Eustatius	17.471	-62.992
J. sp. 15	Jania sp.	PC0639803 (#JPQ0287)		PX401396	PX277379	JPQ0287	JPQ0287	Reunion	-21.016	55.71		Jean Pascal Quod	http://mediaphoto.mnhn.fr/media/1744989389561OV4eceZnsFAH3jTV
J. sp. 16	Jania sp.	PC0639808 (#JPQ0544)		PX401402		JPQ0544		Reunion	-21.016	55.71		Jean Pascal Quod	http://mediaphoto.mnhn.fr/media/1744989009713Ehg3Y7xfFFr2UeY2
J. sp. 16	Jania sp.	PC0639809 (#JPQ0545)		PX401401	PX277417	JPQ0544	JPQ0545	Reunion	-21.016	55.71		Jean Pascal Quod	http://mediaphoto.mnhn.fr/media/1744989010065P22jxce1jUN3MihY
J. sp. 17	Jania sp.	#ARS02497	Corallinales sp.		HQ422591		HQ422815	Hawai	20.707484	-157.708239	Sherwood et al. 2010
J. sp. 17	Jania sp.	#ARS03122	Corallinales sp.		HQ422815		HQ422815	Hawai	20.707490	-157.708245	Sherwood et al. 2010
J. sp. 17	Jania sp.	PC0615671 (#MAD5130)		PX552356		MAD1359-1		Walters Shoal	-33.229449999999999932	43.929583333333333428		Line Le Gall	http://mediaphoto.mnhn.fr/media/158167455286872k1gZpXBtvp3O9S
J. sp. 17	Jania sp.	PC0615672 (#MAD5131)		PX552396		MAD1359-1		Walters Shoal	-33.229449999999999932	43.929583333333333428		Line Le Gall	http://mediaphoto.mnhn.fr/media/1581674553060K7AOLZ1Onrs1n4q5
J. sp. 17	Jania sp.	PC0615678 (#MAD5137)		PX552404		MAD1359-1		Walters Shoal	-33.229449999999999932	43.929583333333333428		Line Le Gall	http://mediaphoto.mnhn.fr/media/1581674554599TjOSpKLSzYoo6lYr
J. sp. 17	Jania sp.	PC0171607 (#MAD1359-1)		PX552441	PX552517	MAD1359-1	MAD1359-1	Madagascar	-25.343333333333333712	44.805		Bruno de Reviers	http://mediaphoto.mnhn.fr/media/1565690461593fHUn4Gmf59DsmIJE
J. sp. 18	Jania 'cultrata'	#KZN2249_MR	Cheilosporum cultratum		LC071760		LC071761	South Africa	-28.296820000000000	32.480562999999997	Kogame et al. 2017
J. sp. 18	Jania 'cultrata'	#CH1724_RB	Cheilosporum cultratum		LC071761		LC071761	South Africa	-30.335543999999999	30.735481000000000	Kogame et al. 2017
J. sp. 18	Jania 'cultrata'	#537_SO	Cheilosporum cultratum		LC071762		LC071761	South Africa	-27.557065000000001	32.675826000000001	Kogame et al. 2017
J. sp. 18	Jania 'cultrata'	#TB_c13	Cheilosporum cultratum		LC071765		LC071761	South Africa	-30.963605999999999	30.298552000000001	Kogame et al. 2017
J. sp. 18	Jania 'cultrata'	#321_PA	Cheilosporum cultratum		LC071763		LC071763	South Africa	-33.611398999999999	26.894431000000001	Kogame et al. 2017
J. sp. 18	Jania 'cultrata'	#349_KS	Cheilosporum cultratum		LC071764		LC071764	South Africa	-33.690818999999998	26.677385999999998	Kogame et al. 2017
J. sp. 18	Jania 'cultrata'	#TS_4	Cheilosporum cultratum		LC071766		LC071766	South Africa	-33.265448999999997	27.644987000000000	Kogame et al. 2017
J. sp. 18	Jania 'cultrata'	PC0166159 (#MAD0192)			PX277367		MAD0516	Madagascar	-25.03583333333333627	46.998333333333334849		Florence Rousseau	http://mediaphoto.mnhn.fr/media/1565690443006Y46MvreENCBXBqXd
J. sp. 18	Jania 'cultrata'	PC0166483 (#MAD0516)			PX277361		MAD0516	Madagascar	-25.043333333333336554	46.996666666666669698		Florence Rousseau	http://mediaphoto.mnhn.fr/media/1565690449604MS5yaEnwUZxzUVRe
J. sp. 19	Jania 'sagittata'	PC0619965 (#LLG9535)			PX277399		LLG9535	French Southern Antarctic Lands	-38.711860000000001492	77.535610000000005471		Line Le Gall	http://mediaphoto.mnhn.fr/media/1645785935134LM4b71phZZPixXRy
J. sp. 19	Jania 'sagittata'	PC0619969 (#LLG9539)		PX552452		LLG9539		French Southern Antarctic Lands	-38.711860000000001492	77.535610000000005471		Line Le Gall	http://mediaphoto.mnhn.fr/media/1645785947955pMUYsFkI0fU5Hfrr
J. sp. 19	Jania 'sagittata'	PC0166007 (#MAD0040)		PX552437		MAD0040		Madagascar	-25.03583333333333627	46.998333333333334849		Florence Rousseau	http://mediaphoto.mnhn.fr/media/1563286896748BM8efHFdwEcGYF5h
J. sp. 19	Jania 'sagittata'	#LTB18171	Jania sagittata	OR225280	OR192984	OR225280	OR192987	Australia	-38.546251	145.335884	Macagan et al. 2023
J. sp. 19	Jania 'sagittata'	#LTB18173	Jania sagittata	OR225279	OR192986	LLG9539	OR192987	Australia	-38.546252	145.335885	Macagan et al. 2023
J. sp. 19	Jania 'sagittata'	#LTB18200	Jania sagittata	OR225278		LLG9539		Australia	-30.270004	153.151153	Macagan et al. 2023
J. sp. 19	Jania 'sagittata'	#LTB18196	Jania sagittata	OR225277	OR192987	LLG9539	OR192987	Australia	-30.270004	153.151153	Macagan et al. 2023
J. sp. 19	Jania 'sagittata'		Corallina caespitosa	MK413599		LLG9539		New Zealand	-34.434814147947485	172.71703218286942	Twist et al. 2018
J. sp. 19	Jania 'sagittata'	UNB GWS016470	Jania sagittata	KP224288	KP224299	LLG9539	OR192987	Australia	-40.7666667	145.3	Yang et al. 2016
J. sp. 19	Jania 'sagittata'	UNB GWS002556	Jania sagittata	JQ422232	JQ615844	JQ422232	OR192987	Australia	-38.272	144.65	Yang et al. 2016
J. sp. 19	Jania 'sagittata'	#ND553	Jania sagittata	FJ361674		LLG9539		New Zealand	-34.4167	172.85	Farr et al. 2009
J. sp. 19	Jania 'sagittata'	#ND552	Jania sagittata	FJ361673		LLG9539		New Zealand	-34.4167	172.85	Farr et al. 2009
J. sp. 19	Jania 'sagittata'	#ND218	Jania sagittata	FJ361668		LLG9539		New Zealand	-35.220021	174.240515	Farr et al. 2009
J. sp. 19	Jania 'sagittata'	#ND472	Jania sagittata	FJ361600		LLG9539		New Zealand	-34.4082	173.0402	Farr et al. 2009
J. sp. 19	Jania 'sagittata'	#ND366	Jania sagittata	FJ361578		LLG9539		New Zealand	-34.945221	173.652130	Farr et al. 2009
J. sp. 19	Jania 'sagittata'	#ND351	Jania sagittata	FJ361572		FJ361572		New Zealand	-34.944781	173.654619	Farr et al. 2009
J. sp. 19	Jania 'sagittata'	#ND348	Jania sagittata	FJ361571		LLG9539		New Zealand	-35.0004	173.9682	Farr et al. 2009
J. sp. 19	Jania 'sagittata'	#ND332	Jania sagittata	FJ361560		LLG9539		New Zealand	-35.2082	174.1702	Farr et al. 2009
J. sp. 19	Jania 'sagittata'	#ND157	Jania sagittata	FJ361467		LLG9539		New Zealand	-38.3182	174.7002	Farr et al. 2009
J. sp. 19	Jania 'sagittata'	#ASD219	Jania sagittata	DQ168009		DQ168009		New Zealand	-34.4482	172.8102	Broom et al. 2008
J. sp. 19	Jania 'sagittata'	#ASD165	Jania sagittata	DQ167881		LLG9539		New Zealand	-38.65	178.15	Broom et al. 2008
J. sp. 20	Jania 'ngoyi'	#MR_c3	Cheilosporum proliferum		LC071767		LC071767	South Africa	-28.296820	32.480563	Kogame et al. 2017
J. sp. 20	Jania 'ngoyi'	PC0166745 (#MAD0778)		PX552412	PX552497	MAD0778	MAD0778	Madagascar	-25.2	46.63333333333333286		Florence Rousseau	http://mediaphoto.mnhn.fr/media/1563286904997TME5KG6A1vwinPVo
J. sp. 21	Jania sp.	#KZN2250_MR	Cheilosporum sp.		LC071768		LC071768	South Africa	-28.296820	32.480563	Kogame et al. 2017
J. sp. 22	Jania sp.	#ARS04509	Jania sp.		HQ423037		HQ423039	Hawai	20.707497	-157.708252	Sherwood et al. 2010
J. sp. 22	Jania sp.	#ARS04511	Jania sp.		HQ423038		HQ423039	Hawai	20.707498	-157.708253	Sherwood et al. 2010
J. sp. 22	Jania sp.	#ARS04512	Jania sp.		HQ423039		HQ423039	Hawai	20.707499	-157.708254	Sherwood et al. 2010
J. sp. 22	Jania sp.	PC0639816 (#JPQ0767)			PX277416		JPQ0767	Reunion	-21.279727	55.338529		Jean Pascal Quod	http://mediaphoto.mnhn.fr/media/1744989010634QuqQNvLjXwW0M1cX
J. sp. 23	Jania sp.	PC0639800 (#JPQ1208)			PX277414		JPQ1208	Reunion	-20.880735	55.394295		Jean Pascal Quod	http://mediaphoto.mnhn.fr/media/1744989388804K7wlGbop2pBTRCrU
J. sp. 24	Jania sp.	PC0615582 (#MAD3384)			PX277376		MAD3384	Papua New Guinea	-5.0494669999999999277	145.80976899999998864		Frederik Leliaert, Line Le Gall	http://mediaphoto.mnhn.fr/media/1592484551046EGAvgpDZqvimi64L
J. sp. 25	Jania 'pedunculata'	LTB18185	Jania pedunculata.var.adhaerens		OR192974		OR192975	Australia	-30.308354	153.155629	Macagan et al. 2023
J. sp. 25	Jania 'pedunculata'	BRI709599	Jania pedunculata.var.adhaerens		OR192975		OR192975	Australia	-26.377048	153.125330	Macagan et al. 2023
J. sp. 25	Jania 'pedunculata'	LTB18179	Jania pedunculata.var.adhaerens		OR192973		OR192977	Australia	-30.10784219498088	153.21262066998398	Macagan et al. 2023
J. sp. 25	Jania 'pedunculata'	LTB18183	Jania pedunculata.var.pedunculata		OR192976		OR192977	Australia	-30.308354	153.155629	Macagan et al. 2023
J. sp. 25	Jania 'pedunculata'	LTB18198	Jania pedunculata.var.pedunculata		OR192977		OR192977	Australia	-30.270004	153.151153	Macagan et al. 2023
J. sp. 26	Jania sp.	PC0615334 (#MAD3849)		PX552389	PX552482	MAD3849	MAD3849	Papua New Guinea	-5.1890000000000000568	145.82417300000000182		Frederik Leliaert, Line Le Gall	http://mediaphoto.mnhn.fr/media/1592485182440ZIcXS89ABuYhTkKB
J. sp. 26	Jania sp.	PC0640063 (#VPF01657-2)		PX527348		VPF01657-2		SriLanka	6.125	80.104		Sung Min Boo	http://mediaphoto.mnhn.fr/media/1744989393298YtJNGm8LdTOfIKX6
J. sp. 27	Jania sp.	PC0639100 (#JPQ1143)			PX277369		JPQ1143	Reunion	-21.126453	55.264026		Jean Pascal Quod	http://mediaphoto.mnhn.fr/media/1744989385410WWr6uspFkjvUwc5s
J. sp. 27	Jania sp.	PC0639802 (#JPQ0228)		PX401383	PX277389	JPQ0228	JPQ1143	Reunion	-21.016	55.71		Jean Pascal Quod	http://mediaphoto.mnhn.fr/media/17449893891205HYlK8wSErxLJn51
J. sp. 27	Jania sp.	PC0639811 (#JPQ0591)		PX401384	PX277419	JPQ0228	JPQ1143	Reunion	-21.016	55.71		Jean Pascal Quod	http://mediaphoto.mnhn.fr/media/174498939099771XxcUHbkkJT5eS1
J. sp. 27	Jania sp.	PC0639813 (#JPQ0754)		PX401385	PX277378	JPQ0228	JPQ1143	Reunion	-21.018	55.73		Jean Pascal Quod	http://mediaphoto.mnhn.fr/media/1744989391673eRQA1hgaADTpaMvH
J. sp. 28	Jania sp.	LTB18138	Jania micrarthrodia	MH017052		MH017051		Australia	-38.372632	145.225820	Twist et al. 2018
J. sp. 28	Jania sp.	LTB18250	Jania micrarthrodia	MH017051	OR192978	MH017051	OR192978	Australia	-37.215272	150.017819	Twist et al. 2018
J. sp. 28	Jania sp.	LTB18140	Jania micrarthrodia		OR192979		OR192980	Australia	-37.215139	150.021039	Macagan et al. 2023
J. sp. 28	Jania sp.	LTB18144	Jania micrarthrodia		OR192980		OR192980	Australia	-37.215139	150.021039	Macagan et al. 2023
J. sp. 28	Jania sp.	LTB18148	Jania micrarthrodia		OR192981		OR192981	Australia	-37.215139	150.021039	Macagan et al. 2023
J. sp. 29	Jania 'rosea'	LTB18219	Jania rosea		LTB18219		LTB18219	Australia	-29.683017	153.338360	Macagan et al. 2023
J. sp. 29	Jania 'rosea'	LTB18204	Jania rosea		OR192982		OR192982	Australia	-30.269930	153.148664	Macagan et al. 2023
J. sp. 30	Jania crassa	PC0028699 (#syntype)	Jania crassa	OR645468		OR645468		New Zealand	-38.464648232079625	145.16606567101962	Nelson et al. 2023		http://mediaphoto.mnhn.fr/media/1570530087698rdePbMoEyakCU0z2
J. sp. 30	Jania crassa	#NZC5002	Corallinales sp.	MK413588		MK413588		New Zealand	-45.64218	170.67782	Twist et al. 2018
J. sp. 30	Jania crassa		Corallinales sp.	MK413585		FJ361425		New Zealand	-45.76087272587172	170.66596781040093	Twist et al. 2018
J. sp. 30	Jania crassa		Corallinales sp.	MK413560		MK413493		New Zealand	-46.25681	167.16403	Twist et al. 2018
J. sp. 30	Jania crassa		Corallinales sp.	MK413538		FJ361425		New Zealand	-44.80992	167.38203	Twist et al. 2018
J. sp. 30	Jania crassa		Corallinales sp.	MK413526		MK413526		New Zealand	-45.76081	166.53692	Twist et al. 2018
J. sp. 30	Jania crassa		Corallinales sp.	MK413510		MK413588		New Zealand	-45.59385	166.74091	Twist et al. 2018
J. sp. 30	Jania crassa	#NZC5216	Corallinales sp.	MK413508		MK413508		New Zealand	-46.43099	169.79764	Twist et al. 2018
J. sp. 30	Jania crassa	#NZC5218A	Corallinales sp.	MK413506		FJ361425		New Zealand	-46.43099	169.79764	Twist et al. 2018
J. sp. 30	Jania crassa	#NZC5237	Corallinales sp.	MK413494		FJ361425		New Zealand	-46.66063	168.84628	Twist et al. 2018
J. sp. 30	Jania crassa	#NZC5238	Corallinales sp.	MK413493		MK413493		New Zealand	-46.66063	168.84628	Twist et al. 2018
J. sp. 30	Jania crassa		Corallinales sp.	MK413478		FJ361425		New Zealand	-46.33086	167.72002	Twist et al. 2018
J. sp. 30	Jania crassa		Corallinales sp.	MK413467		MH777611		New Zealand	-45.36680	170.86608	Twist et al. 2018
J. sp. 30	Jania crassa		Corallinales sp.	MK413465		MK413465		New Zealand	-45.36978	170.86701	Twist et al. 2018
J. sp. 30	Jania crassa		Corallinales sp.	MK413453		FJ361425		New Zealand	-46.07387	166.6329946324881	Twist et al. 2018
J. sp. 30	Jania crassa	#NZC5341	Corallinales sp.	MK413423		MK413588		New Zealand	-43.96584	168.6066	Twist et al. 2018
J. sp. 30	Jania crassa	#NZC5385	Corallinales sp.	MK413402		MH777611		New Zealand	-46.87769	168.14809	Twist et al. 2018
J. sp. 30	Jania crassa	#NZC5426	Jania crassa	MK413379		MK413379		New Zealand	-46.69241	167.88771	Twist et al. 2018
J. sp. 30	Jania crassa	#NZC5435	Corallinales sp.	MK413372		MK413372		New Zealand	-46.69241	167.88771	Twist et al. 2018
J. sp. 30	Jania crassa		Corallinales sp.	MK413247		MH777611		New Zealand	-46.07386599857666	166.63301072579742	Twist et al. 2018
J. sp. 30	Jania crassa	UNB GWS016456	Jania rosea	MH777611	HM918209	MH777611	HM918209	Australia	-40.767	145.306	Sherwood et al. 2010
J. sp. 30	Jania crassa	#ND629	Jania sp.B	FJ361741		FJ361741		New Zealand	-35.0182	173.1602	Farr et al. 2009
J. sp. 30	Jania crassa	#ND623	Jania sp.B	FJ361737		FJ361741		New Zealand	-34.4282	172.7102	Farr et al. 2009
J. sp. 30	Jania crassa	#ND615	Jania sp.B	FJ361734		FJ361741		New Zealand	-34.7682	172.9702	Farr et al. 2009
J. sp. 30	Jania crassa	#ND572	Jania sp.B	FJ361713		FJ361741		New Zealand	-34.873473	173.072720	Farr et al. 2009
J. sp. 30	Jania crassa	#ND613	Jania sp.F	FJ361681		FJ361681		New Zealand	-35.0182	173.1602	Farr et al. 2009
J. sp. 30	Jania crassa	#ND561	Jania sp.B	FJ361677		FJ361741		New Zealand	-34.4167	172.85	Farr et al. 2009
J. sp. 30	Jania crassa	#ND217	Jania cf.rosea3	FJ361667		FJ361667		New Zealand	-35.220650	174.136305	Farr et al. 2009
J. sp. 30	Jania crassa	#ND391	Jania sp.F	FJ361597		FJ361597		New Zealand	-34.977410	173.967918	Farr et al. 2009
J. sp. 30	Jania crassa	#ND344	Jania sp.F	FJ361569		FJ361425		New Zealand	-41.15577	173.40277	Farr et al. 2009
J. sp. 30	Jania crassa	#ND313	Jania sp.B	FJ361547		FJ361741		New Zealand	-36.3682	174.8202	Farr et al. 2009
J. sp. 30	Jania crassa	#ND224	Jania sp.F	FJ361500		FJ361681		New Zealand	-35.1982	174.2102	Farr et al. 2009
J. sp. 30	Jania crassa		Jania sp.F	FJ361471		FJ361471		New Zealand	-38.323098	174.707040	Farr et al. 2009
J. sp. 30	Jania crassa	#ND120	Jania sp.B	FJ361457		FJ361741		New Zealand	-35.8067	174.5686	Farr et al. 2009
J. sp. 30	Jania crassa	#ND117	Jania sp.B	FJ361456		FJ361456		New Zealand	-35.8067	174.5686	Farr et al. 2009
J. sp. 30	Jania crassa	#ND14	Jania sp.F	FJ361425		FJ361425		New Zealand	-36.8882	174.4302	Farr et al. 2009
J. sp. 30	Jania crassa	#ND28	Jania sp.B	FJ361404		FJ361456		New Zealand	-36.820703	175.040659	Farr et al. 2009
J. sp. 30	Jania crassa	WELTA027280	Jania cf.rosea	EF628245		FJ361425		New Zealand	-46.87	169.25	Broom et al. 2008
J. sp. 30	Jania crassa	WELTA027279	Jania cf.rosea	EF628244		MH777611		New Zealand	-46.08	168.08	Broom et al. 2008
J. sp. 31	Jania sp.		Jania adhaerens		ALSEU144-16		ALSEU144-16	Sint Eustatius	17.510999999999999	-63.008000000000003
J. sp. 32	Jania 'rubens'	PC0628238 (#LBC0036)	Corallinales sp.		GQ917513		FM180087	France	48.732597	-3.989408	Bittner et al. 2009
J. sp. 32	Jania 'rubens'	#34	Jania rubens		FM180064		FM180087	United Kingdom	50.605590	-2.137942	Walker et al. 2009
J. sp. 32	Jania 'rubens'		Jania rubens		FM180083		FM180087	United Kingdom	50.606189	-2.137599	Walker et al. 2009
J. sp. 32	Jania 'rubens'		Jania rubens		FM180084		FM180087	United Kingdom	50.606897	-2.138028	Walker et al. 2009
J. sp. 32	Jania 'rubens'		Jania rubens.var.rubens		FM180085		FM180085	United Kingdom	52.712631	-9.709916	Walker et al. 2009
J. sp. 32	Jania 'rubens'		Jania rubens.var.rubens		FM180086		FM180086	United Kingdom	50.611011	-2.410793	Walker et al. 2009
J. sp. 32	Jania 'rubens'		Jania rubens.var.corniculata		FM180087		FM180087	United Kingdom	50.142169	-5.055237	Walker et al. 2009
J. sp. 32	Jania 'rubens'		Jania rubens.var.corniculata		FM180088		FM180087	United Kingdom	51.215813	-4.119146	Walker et al. 2009
J. sp. 32	Jania 'rubens'		Jania rubens.var.corniculata		FM180089		FM180087	United Kingdom	49.961099	-5.196775	Walker et al. 2009
J. sp. 32	Jania 'rubens'	SANT-Algae 27774 (#CPVP387)			PX277375		FM180087	AtlSpain	43.581761	-7.264437
J. sp. 32	Jania 'rubens'	PC0152685 (#LLG1194)			PX277359		FM180087	France	48.87	-1.824722		Line Le Gall	http://mediaphoto.mnhn.fr/media/1602163248952LO48RC5UFYtem37a
J. sp. 32	Jania 'rubens'	PC0616398 (#LLG6395)			PX277381		LLG6395	France	42.830833300000001884	9.3067332999999994314		Line Le Gall, Benoit Gouillieux, Stéphane Sartoretto	http://mediaphoto.mnhn.fr/media/1596791777025W6kTa9QHJSGF9y4A
J. sp. 32	Jania 'rubens'	PC0626748 (#LLG7374)			PX277382		LLG6395	France	42.364750000000000796	8.5388000000000001677		Line Le Gall, Emmanuel Vassard	http://mediaphoto.mnhn.fr/media/1627903766924aFX6ZDx72IPNQYVV
J. sp. 32	Jania 'rubens'	PC0162430 (#LLG2534)		PX552376	PX552471	LLG2534	LLG2534	France	43.00033	6.36943		Florence Rousseau, José Utge	http://mediaphoto.mnhn.fr/media/1593588204222wY7mcaTZwvDPyTfY
J. sp. 32	Jania 'rubens'	PC0144776 (#LLG3638)		PX552382	PX552477	LLG3638	LLG3638	Italy	38.264699999999997715	15.644299999999999429		José Utge, Line Le Gall	http://mediaphoto.mnhn.fr/media/1595313714476VkluHI5ePhKL64YN
J. sp. 32	Jania 'rubens'	PC0144118 (#LLG4588)		PX552436		LLG4588		Spain	36.7199	-3.7278		Line Le Gall	http://mediaphoto.mnhn.fr/media/1592987410385xNxdB7uquSbc1Qrd
J. sp. 32	Jania 'rubens'	PC0619028 (#LLG5445)		PX552432		LLG9635		France	43.683888889999998639	7.3230555559999999105		Florence Rousseau, Line Le Gall	http://mediaphoto.mnhn.fr/media/15931762994134EeEM4x3p2bpEea7
J. sp. 32	Jania 'rubens'	PC0152657 (#LLG1780)		PX552421	PX552506	LLG9635	FM180087	France	48.645299999999998875	-2.1114999999999999325		Line Le Gall, José Utge, Florence Rousseau, Laure Élise Hochart	http://mediaphoto.mnhn.fr/media/16021632377703qYROjnK9RlrCkzs
J. sp. 32	Jania 'rubens'	PC0161990 (#LLG1914)		PX552411	PX552496	LLG9635	FM180087	France	48.875799999999998136	-1.82		Line Le Gall, Isabelle Rauss, Bertrand Martin, Yannis Turpin, Thomas Abiven	http://mediaphoto.mnhn.fr/media/1602163255806uqbixZc8iI9GeUVD
J. sp. 32	Jania 'rubens'	PC0659009 (#LLG1918)		PX552424	PX552508	LLG9635	FM180087	France	48.875799999999998136	-1.82		Line Le Gall, Isabelle Rauss, Bertrand Martin, Yannis Turpin, Thomas Abiven	http://mediaphoto.mnhn.fr/media/1602163261345Ng8UQDcZ3pTrd7Vg
J. sp. 32	Jania 'rubens'	PC0152677 (#LLG1193)		PX552364	PX552463	LLG9635	LLG1193	France	48.87	-1.824722		Line Le Gall	http://mediaphoto.mnhn.fr/media/1602163246016iF9kTQtbJK1JfAwV
J. sp. 32	Jania 'rubens'	PC0617721 (#LLG5188)		PX552387	PX552480	LLG9635	LLG5188	France	43.208710	5.422041		Line Le Gall	http://mediaphoto.mnhn.fr/media/1593001912640oueFu64fjHRssWeJ
J. sp. 32	Jania 'rubens'	PC0144814 (#LLG3699)		PX552385	PX552479	LLG6316	LLG3699	Italy	37.953866	15.6770		José Utge, Line Le Gall	http://mediaphoto.mnhn.fr/media/1595313730163mdhOBLcP8OnmxOxA
J. sp. 32	Jania 'rubens'	PC0164816 (#LLG3760)		PX552367	PX552464	LLG6316	LLG3760	Italy	38.25561	15.713571		José Utge, Line Le Gall	http://mediaphoto.mnhn.fr/media/1593173886910hmSLHlc19fyvx3q7
J. sp. 32	Jania 'rubens'	PC0616323 (#LLG6316)		PX552449	PX552524	LLG6316	LLG6453	France	42.722333300000002509	9.4619999999999997442		Michel Le Gall, Lucas Granger, Pascal Scampini	http://mediaphoto.mnhn.fr/media/1596791727953i2l8Ox7xeugD9rRC
J. sp. 32	Jania 'rubens'	PC0164818 (#LLG4068)		PX552423	PX552507	LLG6453	LLG4068	Italy	38.262099999999996669	15.637000000000000455		José Utge, Line Le Gall	http://mediaphoto.mnhn.fr/media/1593173888314msxmpej3TwSWHU02
J. sp. 32	Jania 'rubens'	PC0144742 (#LLG4993)		PX552443	PX552519	LLG6453	LLG4993	France	43.40752	6.85538		Line Le Gall	http://mediaphoto.mnhn.fr/media/1592467879368fmA17PTmdxU7Pp7w
J. sp. 32	Jania 'rubens'	PC0162473 (#LLG2729)		PX552446	PX552522	LLG6453	LLG6453	France	42.98900	6.39582		Florence Rousseau, José Utge	http://mediaphoto.mnhn.fr/media/1594389974175kd0fH27rli1J9BIs
J. sp. 32	Jania 'rubens'	PC0616181 (#LLG6453)		PX552410	PX552495	LLG6453	LLG6453	France	42.988633299999996495	9.2960667000000007931		Marco Oliverio, Benoit Gouillieux, Stéphane Sartoretto, Anouchka Krygelmans	http://mediaphoto.mnhn.fr/media/15967925544758gConuiNFGBalqIO
J. sp. 32	Jania 'rubens'	PC0626854 (#LLG7492)		PX552391	PX552484	LLG6453	LLG6453	France	42.131464000000001136	8.5973199999999998511		Benoit Gouillieux, Manuel Caballer Gutierrez, Marco Oliverio, Emmanuel Vassard, Line Le Gall, Laurent Leveque, Lucie Vanalderweireldt	http://mediaphoto.mnhn.fr/media/1627904132507ymLccHcf38jW7mkg
J. sp. 32	Jania 'rubens'	PC0626814 (#LLG7432)		PX552434		LLG7432		France	42.320999999999997954	8.5942500000000006111		Michel Le Gall, Laure Corbari, Pierre-louis Ferrero, Jérôme Courtois	http://mediaphoto.mnhn.fr/media/1627904116854vwHGWiwb8JkTva8q
J. sp. 32	Jania 'rubens'	PC0639844 (#NCCA107)		PX401382	PX277409	LLG9635	FM180087	Norway	69.037366	16.56155		Janne K. Gitmark, Line Le Gall, Jason Hall Spencer & Robert S. Steneck	http://mediaphoto.mnhn.fr/media/1736434517760ffyEuJVpKUDGVcM1
J. sp. 32	Jania 'rubens'	PC0616533 (#LLG6240)		PX552453	PX552526	LLG9635	LLG6395	France	42.694038391113302566	9.4537315368652308223		Line Le Gall, Marco Oliverio, Emmanuel Vassard	http://mediaphoto.mnhn.fr/media/1596791593843uVxoMre3qDNs2BgA
J. sp. 32	Jania 'rubens'	PC0637998 (#LLG9635)		PX552439	PX552516	LLG9635	LLG9635	United Kingdom	50.318699999999999761	-4.1204999999999998295		Line Le Gall	http://mediaphoto.mnhn.fr/media/1658906838050NhQuqSuoXthFq7c4
J. sp. 32	Jania 'rubens'	#CPVP384	Jania rubens	MK308538		MK308538		Spain	42.568938	-8.891690	Lugilde et al. 2019
J. sp. 32	Jania 'rubens'	#VPF00439	Jania rubens	MK308537	MT325713	MK308537	FM180087	Spain	43.541686	-8.306915	Lugilde et al. 2019
J. sp. 32	Jania 'rubens'	#JL701	Jania rubens	MK308536		MK308538		Spain	43.369300	-8.411044	Lugilde et al. 2019
J. sp. 33	Jania 'squamata'		Haliptilon squamatum		FM180090		GQ917516	United Kingdom	53.231384	-9.282881	Walker et al. 2009
J. sp. 33	Jania 'squamata'		Haliptilon squamatum		FM180091		GQ917516	United Kingdom	51.130548	-4.293703	Walker et al. 2009
J. sp. 33	Jania 'squamata'		Haliptilon squamatum		FM180092		FM180092	United Kingdom	0.597375	-2.125187	Walker et al. 2009
J. sp. 33	Jania 'squamata'		Haliptilon squamatum		FM180093		GQ917516	United Kingdom	52.914506	-9.511752	Walker et al. 2009
J. sp. 33	Jania 'squamata'		Haliptilon squamatum		FM180094		GQ917516	United Kingdom	50.311682	-4.084909	Walker et al. 2009
J. sp. 33	Jania 'squamata'	PC0627570 (#LBC0048)	Corallinales sp.		GQ917516		GQ917516	Spain	43.634983	-5.809741	Bittner et al. 2009
J. sp. 33	Jania 'squamata'	#RMAR1460	Haliptilon squamatum		KJ960757		GQ917516	France	48.7276	-3.92643	Robuchon et al. 2014
J. sp. 33	Jania 'squamata'	#RMAR1476	Haliptilon squamatum		KJ960758		GQ917516	France	48.7276	-3.92643	Robuchon et al. 2014
J. sp. 33	Jania 'squamata'	#RMAR1367	Haliptilon squamatum		KJ960759		GQ917516	France	48.7024	-4.13978	Robuchon et al. 2014
J. sp. 33	Jania 'squamata'	#RMAR1468	Haliptilon squamatum		KJ960760		GQ917516	France	48.7276	-3.92643	Robuchon et al. 2014
J. sp. 33	Jania 'squamata'	#HBY1	Jania sp.		KP834348		GQ917516	United Kingdom	50.31	-4.12	Williamson et al. 2015
J. sp. 33	Jania 'squamata'	#HBY2	Jania sp.		KP834349		KP834349	United Kingdom	50.31	-4.12	Williamson et al. 2015
J. sp. 34	Jania sp.	#VPF00801	Jania sp.	MZ438368		MZ438368		Italy	38.420549100000002	14.964152000000000	Pena et al. 2021
J. sp. 35	Jania sp.	PC0628505 (#CNU081218)		PX401386		CNU081218		Vietnam	15.957	108.504			http://mediaphoto.mnhn.fr/media/1646310990673NhMCPTtQrETxUoXJ
J. sp. 35	Jania sp.	PC0639815 (#JPQ0762)		PX401387		JPQ0762		Reunion	-21.016	55.71		Jean Pascal Quod	http://mediaphoto.mnhn.fr/media/1744989392351DnkbQOiB9Z0f0Yqp
J. sp. 35	Jania sp.	PC0614949 (#MAD3128)		PX552357		MAD3128		Papua New Guinea	-5.1595000000000004192	145.82299800000001255		Frederik Leliaert, Line Le Gall	http://mediaphoto.mnhn.fr/media/1591868308886jp3whDWf3dVL6952
J. sp. 35	Jania sp.		Jania sp.	MN920382		MN920382		Taiwan	10.084441	114.623549	Chen et al. 2022
J. sp. 36	Jania sp.	PC0639807 (#JPQ0455)		PX401389		JPQ0455		Reunion	-21.016	55.71		Jean Pascal Quod	http://mediaphoto.mnhn.fr/media/1744636594366W9q4jc88DOF6xj7f
J. sp. 37	Jania sp.	PC0628502 (#CNU048376)		PX401388		CNU048376		Korea	33.533	126.507		Kyeong Mi Kim, Kyung Min Lee, Yong Deok Go	http://mediaphoto.mnhn.fr/media/1646310985527Qxmm7eEzpv0stqrB
J. sp. 38	Jania sphaeroramosa	#NZC5258	Jania sphaeroramosa	MK413480		MK413480		New Zealand	-46.33064	167.72014	Twist et al. 2018
J. sp. 38	Jania sphaeroramosa	#NZC5627	Jania sphaeroramosa	MK413251		MK413251		New Zealand	-46.07224	166.63363	Twist et al. 2018
J. sp. 38	Jania sphaeroramosa	#NZC5666	Jania sphaeroramosa	MK413233		MH017062		New Zealand	-46.02789	166.54674	Twist et al. 2018
J. sp. 38	Jania sphaeroramosa	#A033632/A+B	Jania sphaeroramosa	MH026111		MH017062		New Zealand	-47.08689	168.1519	Twist et al. 2018
J. sp. 38	Jania sphaeroramosa	#A033631	Jania sphaeroramosa	MH026110		MH017062		New Zealand	-46.62499	169.36077	Twist et al. 2018
J. sp. 38	Jania sphaeroramosa	#A033637	Jania sp.	MH017064		MH017062		New Zealand	-35.835	174.573	Twist et al. 2018
J. sp. 38	Jania sphaeroramosa	#A033623	Jania sphaeroramosa	MH017063		MH017062		New Zealand	-46.2608	167.204	Twist et al. 2018
J. sp. 38	Jania sphaeroramosa	#A033619/A+B (#holotype)	Jania sphaeroramosa	MH017062		MH017062		New Zealand	-46.6595	168.8468	Twist et al. 2018
J. sp. 38	Jania sphaeroramosa	#NZC5274	Jania sphaeroramosa	MH017061		MH017062		New Zealand	-45.360458	170.854452	Twist et al. 2018
J. sp. 38	Jania sphaeroramosa	#ASQ375	Jania sp.	MH017060		MH017062		New Zealand	-39.975408	176.913196	Twist et al. 2018
J. sp. 38	Jania sphaeroramosa	#ASQ374	Jania sp.	MH017059		MH017062		New Zealand	-39.975408	176.913196	Twist et al. 2018
J. sp. 38	Jania sphaeroramosa	#NZC5219	Jania sphaeroramosa	MH017058		MH017062		New Zealand	-46.361771	169.785948	Twist et al. 2018
J. sp. 38	Jania sphaeroramosa	#A033622/A+B	Jania sphaeroramosa	MH017057		MH017062		New Zealand	-45.7978	170.7147	Twist et al. 2018
J. sp. 38	Jania sphaeroramosa	#A033621/A+B	Jania sphaeroramosa	MH017056		MH017062		New Zealand	-45.7619	170.6658	Twist et al. 2018
J. sp. 38	Jania sphaeroramosa	#ASK093	Jania sp.	MH017055		MH017062		New Zealand	-35.260230	174.135239	Twist et al. 2018
J. sp. 38	Jania sphaeroramosa	#ASN229	Jania sp.	MH017054		MH017062		New Zealand	-50.486856	166.303093	Twist et al. 2018
J. sp. 38	Jania sphaeroramosa	#ASE281	Jania sphaeroramosa	FJ755792		MH017062		New Zealand	-46.861177	168.126180	Farr et al. 2009
J. sp. 38	Jania sphaeroramosa	#ND343	Jania sphaeroramosa	FJ361568		MH017062		New Zealand	-38.99	174.2384	Farr et al. 2009
J. sp. 38	Jania sphaeroramosa	#DH7	Jania sphaeroramosa	DQ168021		DQ168021		New Zealand	-46.4284	169.7901	Broom et al. 2008
J. sp. 38	Jania sphaeroramosa	#DH4	Jania sphaeroramosa	DQ168020		MH017062		New Zealand	-46.4284	169.7901	Broom et al. 2008
J. sp. 38	Jania sphaeroramosa	#ASE051	Jania sphaeroramosa	DQ167913		DQ167913		New Zealand	-43.71	-176.5839	Broom et al. 2008
J. sp. 38	Jania sphaeroramosa	#ASD163	Jania sphaeroramosa	DQ167886		DQ167886		New Zealand	-38.6878	178.0422	Broom et al. 2008
J. sp. 39	Jania micrarthrodia	PC0028702 (#Lectotype J. micrarthrodia)		PX401379		PC0028702		Australia	-31.964760	115.667074			http://mediaphoto.mnhn.fr/media/1570530093945oUS7Vd3SIXMpKqAP
J. sp. 39	Jania micrarthrodia	#MAT3321	Jania micrarthrodia	MH017053		MH017053		Australia	-35.651261	137.121621	Twist et al. 2018
		PC0028700 (#Isotype J. digitata)		PX401378				South Africa	-34.133158	18.474575			http://mediaphoto.mnhn.fr/media/1570530090079EH2mqOaK6YVoNHlU

## Sheet: References
Bittner, L. (2009). Phylogénie des Corallinales (Rhodophyta) et analyse de leur diversité génétique dans le Pacifique Sud. Thèse de doctorat en Systématique et évolution.
Broom, J. E. S., Hart, D. R., Farr, T. J., Nelson, W. A., Neill, K. F., Harvey, A. S. & Woelkerling, W. J. (2008). Utility of psbA and nSSU for phylogenetic reconstruction in the Corallinales based on New Zealand taxa. Molecular Phylogenetics and Evolution, 46, 958–973. https://doi.org/10.1016/j.ympev.2007.12.016
Farr, T., Hart, D., Neill, K. & Nelson, W. (2009). Common coralline algae of northern New Zealand: an identification guide. NIWA information series, 70-249
Gabriel, D., Schmidt, W. E., Micael, J., Moura, M., & Fredericq, S. (2024). DNA Barcode-Assisted Inventory of the Marine Macroalgae from the Azores, Including New Records. Phycology, 4(1), 65-86. https://doi.org/10.3390/phycology4010004
Kogame, K., Uwai, S., Anderson, R.J., Choi, H.-G.& Bolton, J.J. (2017). DNA barcoding of South African geniculate coralline red algae (Corallinales, Rhodophyta). South African Journal of Botany,108, 337-341. https://doi.org/10.1016/j.sajb.2016.08.013
Lugilde, J., Bárbara, I. & Peña, V. (2019). Morphological variability of Jania longifurca (Corallinales, Rhodophyta) in Galicia, northwestern Spain. Anales Del Jardín Botánico De Madrid, 76(1), e079. https://doi.org/10.3989/ajbm.2512
Macagnan, L.B., Venturin, C.S., Azevedo, M.L., Harvey, A. & Gurgel, C.F.D. (2023). Molecular systematics of Jania species (Corallinales, Rhodophyta) from south-eastern Australia based on cox1 and psbA DNA sequence analyses. Phytotaxa, 606(2), 87–103. https://doi.org/10.11646/phytotaxa.606.2.1
Manghisi, A., Miladi, R., Minicante, S.A., Genovese, G., Gall, L.L., Abdelkafi, S., Saunders, G.W. et al. (2019). DNA Barcoding Sheds Light on Novel Records in the Tunisian Red Algal Flora. Cryptogamie, Algologie, 40(3), 5-27. https://doi.org/10.5252/cryptogamie-algologie2019v40a3
Nelson, W.A., Le Gall, L., Peña, V. & Twist, B.A. (2023). Resolving the identity of Jania crassa (Corallinales, Rhodophyta). Phycologia. 62, 619–26. http://dx.doi.org/10.1080/00318884.2023.2253694
Peña, V., Harvey, B. P., Agostini, S., Porzio, L., Milazzo, M., Horta, P., Le Gall, L., & Hall-Spencer, J. M. (2021). Major loss of coralline algal diversity in response to ocean acidification. Global Change Biology, 27(19), 4785–4798. https://doi.org/10.1111/gcb.15757
Robuchon, M., Valero, M., Gey, D., & Le Gall, L. (2015). How does molecular-assisted identification affect our estimation of α, β and γ biodiversity? An example from understory red seaweeds (Rhodophyta) of Laminaria kelp forests in Brittany, France. Genetica, 143(2), 207–223. https://doi.org/10.1007/s10709-014-9796-z
Sherwood, A.R., Kurihara, A., Conklin, K.Y., Sauvage, T. & Presting, G.G. (2010). The Hawaiian Rhodophyta Biodiversity Survey (2006-2010): a summary of principal findings. BMC Plant Biology, 10, 258. https://doi.org/10.1186/1471-2229-10-258
Tâmega, F.T.S., Torrano-Silva, B.N., Oliveira, M.C., Spotorno-Oliveira, P., Calazans, S.H., Rosas-Alquicira, E.F., Coutinho, R. & Peña, V. (2021). Identification of ‘articuliths’ in a unique algal bed formation from Brazil and description of Jania cabista sp. nov. (Corallinales, Rhodophyta). Phycologia, 60, 283–302. https://doi.org/10.1080/00318884.2021.1916279
Torrano-Silva, B.N., Riosmena-Rodríguez, R. & Oliveira, M.C.D. (2014). Systematic position of Paulsilvella in the Lithophylloideae (Corallinaceae, Rhodophyta) confirmed by molecular data. Phytotaxa 190 (1): 94–111. https://doi.org/10.11646/phytotaxa.190.1.8
Twist, B.A., Neill,K.F., Bilewitch, J., Jeong, S.Y., Sutherland, J.E. & Nelson, W.A. (2019). High diversity of coralline algae in New Zealand revealed: Knowledge gaps and implications for future research. PLoS ONE 14(12): e0225645. https://doi.org/10.1371/journal.pone.0225645
Walker, R.H., Brodie, J., Russell, S., Irvine, L.M. & Orfanidis, S. (2009). Biodiversity of coralline algae in the northeastern Atlantic including Corallina caespitosa sp. Nov. (Corallinoideae, Rhodophyta). Journal of Phycology, 45(1), 287–297. https://doi.org/10.1111/j.1529-8817.2008.00637.x
Williamson, C.J., Walker, R.H., Robba, L., Yesson, C., Russell, S., Irvine, L.M. & Brodie, J. (2015). Toward resolution of species diversity and distribution in the calcified red algal genera Corallina and Ellisolandia (Corallinales, Rhodophyta). Phycologia, 54(1), 2–11. http://dx.doi.org/10.2216/14-024.1
Yang, E.C., Boo, S.M., Bhattacharya, D., Saunders, G.W., Knoll, A.H., Fredericq, S., Graf, L., & Yoon, H.S. (2016). Divergence time estimates and the evolution of major lineages in the florideophyte red algae. Sci Rep 6, 21361. https://doi.org/10.1038/srep21361
